# Supplementary material for: Kidney inflammaging is promoted by CCR2+ macrophages and tissue-derived micro-environmental factors
Source: Cell Mol Life Sci. 2020 Dec 12;78(7):3485–501. doi: 10.1007/s00018-020-03719-0 (PMC8038964; doi:10.1007/s00018-020-03719-0)
Supplement: Supplementary file 2 — Supplementary file2: TableS3 (XLSX 92 KB) [file 18_2020_3719_MOESM2_ESM.xlsx]

## Sheet: ReadMe
	Table S3- Marker expression for clustering of renal cells by DECyt. Related to Figure 2
ID	cluster number
EpCAM	median fluorescence intensity (AU) of the marker in the given cluster
CD31
CD140b
CD45
Sca1
CD73
mEFSK4
Yng_006	number of cells per mouse_id in the given cluster
Yng_007
Yng_008
Yng_009
Yng_010
Old_011
Old_012
Old_013
Old_014
baseMean	average of the normalized number of cells in a given cluster
log2FoldChange	log2 fold-change of the number of cells between old vs young in a given cluster
lfcSE	standard error
stat	wald statistic
pvalue	wald test p-value
padj	adjusted p-value
hasObs	excluding clusters that had less than 75 cells per cluster in 60% of the samples for each group
ctrl	number of control cells in the given cluster ; control cells stained with Sca-1, CD45, CD31 and isotypes but not CD73, mEFSK4, CD140b, EpCAM and up-sampled in the clusters
Kidney inflammaging is promoted by CCR2+ macrophages and tissue-derived micro-environmental factors
Lefèvre L, Iacovoni JS, Martini H, Bellière J, Maggiorani D, Dutaur M, Marsal DJ, Decaunes P, Pizzinat N, Mialet-Perez J, Cussac D, Parini A and V Douin-Echinard.
Cellular and Molecular Life Sciences

## Sheet: Clusters Sca1 CD73
ID	EpCAM	CD31	CD140b	CD45	Sca1	CD73	mEFSK4	Yng_006	Yng_007	Yng_008	Yng_009	Yng_010	Old_011	Old_012	Old_013	Old_014	baseMean	log2FoldChange	lfcSE	stat	pvalue	padj	hasObs	ctrl
c0001	0.297324	0.139169	-0.135021	-0.16416	1.38369	0.178008	1.21395	1007	668	1277	774	1304	1658	1452	869	985	1113.46	-0.638837	0.23567	-2.71073	0.00671353	0.00815509	TRUE	61
c0002	0.122691	0.444974	-0.660797	-0.168874	0.0407813	0.0301004	0.0736692	3323	1883	2320	1955	2465	1776	1697	1301	551	2153.64	-1.9402	0.195831	-9.90752	3.86094e-23	1.82016e-22	TRUE	2544
c0003	3.00505	-0.0713971	0.00964721	0.275566	3.76939	-0.00320119	0.530199	721	696	572	351	887	1971	1337	1157	189	773.871	-0.338448	0.322764	-1.04859	0.294366	0.323803	TRUE	4
c0004	0.137519	0.191959	-0.166888	-0.793265	0.243618	0.999416	0.223788	1089	910	753	643	1184	2835	1244	1306	617	1092.62	-0.399938	0.251334	-1.59126	0.111551	0.124786	TRUE	1
c0005	0.519516	-0.105485	0.330492	0.273615	0.307092	0.103884	1.35565	800	323	881	528	942	1557	1522	820	1227	905.448	0.0181088	0.291368	0.0621511	0.950442	0.955267	TRUE	73
c0006	1.79594	0.171939	-0.226068	-0.0540185	2.69125	0.00345054	0.186091	1562	1096	1289	937	1327	909	527	434	149	1061.95	-2.44084	0.251776	-9.6945	3.182e-22	1.3405e-21	TRUE	36
c0007	0.32177	0.382732	-0.608159	0.321841	2.00418	0.0276659	0.296776	1564	926	1031	909	1030	398	381	415	247	930.234	-2.59229	0.228891	-11.3254	9.82233e-30	6.94579e-29	TRUE	4013
c0008	1.52779	0.0813314	-0.094261	-0.0157373	2.14639	-0.0147042	0.105043	1541	1073	1334	933	1311	1080	851	606	182	1104.12	-2.01717	0.247127	-8.1625	3.28166e-16	8.90095e-16	TRUE	18
c0009	0.840424	0.0451235	-0.00411435	-0.0529754	2.19579	0.0141936	0.063439	2614	1742	1907	1685	1572	508	363	395	221	1560.58	-3.40039	0.226957	-14.9825	9.55643e-51	3.15362e-49	TRUE	2794
c0010	0.354787	0.2648	-0.374111	0.191497	0.192763	0.00597859	0.154271	3964	2583	2754	2358	3017	1789	1909	1784	620	2628.36	-2.0413	0.195456	-10.4438	1.565e-25	9.11383e-25	TRUE	4260
c0011	0.420591	0.343376	-0.480256	-0.138017	0.122556	0.0313619	0.105655	5128	3937	4017	3088	4428	1827	1634	1222	695	3472.62	-2.6803	0.177992	-15.0586	3.03219e-51	1.20075e-49	TRUE	3389
c0012	0.0282576	0.245988	-0.37276	0.0867117	-0.050966	-0.057364	0.0145853	5744	2251	3435	3444	3892	2627	2810	2321	819	3382.13	-1.90212	0.225513	-8.43466	3.3218e-17	9.39596e-17	TRUE	3619
c0013	0.403756	0.183907	-0.179274	0.198238	3.68528	0.0178504	0.258469	1163	841	999	731	577	645	465	844	315	827.088	-1.6585	0.279819	-5.92703	3.08454e-09	5.55217e-09	TRUE	5535
c0014	0.404715	0.297956	-0.42471	-0.0277444	0.913396	0.0275167	0.111942	2665	1871	1745	1590	1733	639	688	709	313	1629.47	-2.76683	0.217824	-12.7021	5.75467e-37	5.69713e-36	TRUE	3324
c0015	0.252872	0.15801	-0.0722149	-0.401741	2.43939	0.573677	0.248985	1434	1343	781	920	1270	598	462	389	79	977.162	-2.77297	0.303144	-9.14735	5.83472e-20	1.99185e-19	TRUE	597
c0016	0.0590655	0.00149544	0.00684412	0.0977667	-0.0388552	-0.033928	-0.0491777	7540	2750	3933	4440	4791	2838	3444	3281	903	4213.18	-1.94244	0.249702	-7.77904	7.30788e-15	1.85508e-14	TRUE	3943
c0017	0.424707	0.217866	-0.288942	0.425018	0.396677	0.253879	0.984974	1223	512	1082	648	1318	1669	1246	1047	933	1056.05	-0.565057	0.23353	-2.41963	0.0155364	0.0183108	TRUE	41
c0018	0.355638	0.502708	-0.7544	0.373726	0.417968	-0.0082537	0.225682	2258	1507	1564	1278	1586	1774	2048	2399	685	1716	-1.02342	0.223699	-4.57499	4.76236e-06	7.08983e-06	TRUE	3275
c0019	0.280479	0.309083	-0.397161	-0.195924	1.51861	0.0957647	0.253497	3333	2337	2256	2227	2480	938	895	689	356	2122.15	-2.89512	0.201098	-14.3966	5.43652e-47	1.19603e-45	TRUE	3104
c0020	0.272811	0.139602	-3.00238	5.91418	3.58608	-1.57631	1.97146	70	120	63	32	169	1260	1048	1814	337	370.658	2.48469	0.372199	6.6757	2.46059e-11	5.12839e-11	TRUE	5
c0021	0.409732	-0.0019261	0.295495	-0.161598	0.137294	0.0883637	0.207116	5649	3989	4044	3459	4708	2562	2427	2006	766	3815.43	-2.2794	0.188138	-12.1156	8.73572e-34	7.52031e-33	TRUE	3633
c0022	0.314863	0.0172221	0.0893497	-0.506189	2.93746	0.817592	1.25547	618	613	386	505	803	694	436	345	451	593.156	-1.20899	0.304255	-3.97361	7.07906e-05	9.94081e-05	TRUE	5
c0023	0.600556	-0.0177736	0.0951084	0.416579	0.331758	0.0371303	0.412981	5053	3252	3866	3067	4629	1968	2151	1973	818	3439.41	-2.26004	0.163596	-13.8148	2.07602e-43	2.74034e-42	TRUE	3662
c0024	0.167539	0.178076	-0.284625	0.654424	0.226465	-0.044123	0.152406	2799	1292	1658	1405	1830	2244	2724	3546	787	1974.09	-0.72313	0.251483	-2.87547	0.00403429	0.00502383	TRUE	4379
c0025	0.998507	0.28872	-0.42452	0.00964656	2.15415	-0.00685895	0.237378	3916	2797	3271	2595	3080	1203	954	803	632	2630.49	-2.8035	0.202894	-13.8176	1.99753e-43	2.74034e-42	TRUE	991
c0026	1.96906	-0.0562186	0.201085	0.0433569	2.55189	0.0133123	0.586468	730	493	782	435	907	981	789	626	246	666.503	-1.0974	0.210436	-5.2149	1.8392e-07	2.93679e-07	TRUE	2
c0027	0.140765	0.352964	-0.466697	-0.0766128	0.513847	0.0405416	0.216	2057	1215	1465	1255	1515	1412	2634	3345	663	1684.04	-0.681361	0.277388	-2.45634	0.0140359	0.0166413	TRUE	2069
c0028	0.210629	0.271998	-0.431306	0.518844	2.85134	0.1579	0.267722	1102	577	638	547	626	270	257	382	192	606.558	-2.31013	0.271756	-8.50076	1.88356e-17	5.48449e-17	TRUE	3766
c0029	0.397221	0.00644809	0.153188	0.0711304	2.17462	0.124478	0.511905	2516	1561	1729	1666	2011	485	499	542	259	1556.59	-3.11378	0.19958	-15.6017	7.09051e-55	4.75997e-53	TRUE	2372
c0030	0.55528	0.296578	-0.321911	0.029187	0.829743	0.0831915	0.656628	2185	1529	2056	1625	2422	1344	1935	1628	706	1859.78	-1.52989	0.179955	-8.50152	1.87125e-17	5.48449e-17	TRUE	506
c0031	0.128173	0.0010331	0.618442	-0.137639	0.558242	0.0871336	0.351895	798	467	514	497	672	1128	3295	4352	769	1104.67	0.904059	0.328175	2.75481	0.00587269	0.00722231	TRUE	1231
c0032	0.485025	0.0849883	-0.115453	-0.0407054	0.14392	0.022018	0.0350372	5703	4412	4215	3477	4641	1666	1586	1225	570	3738.75	-2.92271	0.187346	-15.6006	7.21207e-55	4.75997e-53	TRUE	4954
c0033	0.354732	-0.0217012	0.132891	0.358232	1.15245	0.0377836	0.301402	2075	1228	1457	1293	1615	781	932	1217	365	1382.11	-1.95882	0.2244	-8.72917	2.56544e-18	7.81472e-18	TRUE	3163
c0034	1.64544	0.379899	-0.58941	0.918259	3.20141	-0.00835227	0.65688	336	189	311	205	308	477	494	737	195	332.641	-0.242391	0.265531	-0.912855	0.361319	0.392046	TRUE	124
c0035	0.254147	0.150784	-0.146799	-0.245989	0.593679	0.26282	1.40521	544	322	660	393	762	2080	1886	1103	1169	856.811	0.590201	0.238337	2.47633	0.0132743	0.0158332	TRUE	9
c0036	2.91262	-0.372113	0.312167	0.425439	0.429637	0.0435933	2.71823	167	136	142	98	189	169	182	136	40	143.591	-1.25642	0.319481	-3.93271	8.39942e-05	0.000117119	TRUE	0
c0037	1.50665	0.143594	-0.206187	0.209307	3.13982	0.0183961	0.804396	1251	779	1292	801	1311	857	620	774	488	1004.06	-1.62501	0.204016	-7.96512	1.65061e-15	4.24442e-15	TRUE	59
c0038	0.509401	0.171328	-0.250806	0.541538	0.976997	0.0100872	0.218842	1662	1012	1049	899	1086	616	621	906	276	1030.49	-1.9778	0.241599	-8.18631	2.69366e-16	7.40757e-16	TRUE	3877
c0039	0.240504	-0.0298577	0.483796	0.436751	0.621754	0.0288839	0.653057	1013	504	755	599	986	1714	3396	3639	1268	1289.11	0.676929	0.246896	2.74175	0.0061112	0.00746924	TRUE	822
c0040	0.165534	0.121438	0.0777386	-1.7062	0.470545	2.12213	0.142596	262	289	180	193	305	1794	723	944	328	442.623	0.76966	0.306613	2.5102	0.0120664	0.0144797	TRUE	1
c0041	0.232832	0.275776	-0.423542	-0.0662846	0.12072	0.0562996	0.907932	1550	899	1716	1058	2055	3396	3010	1520	1854	1788.65	-0.196177	0.236706	-0.82878	0.407229	0.438214	TRUE	105
c0042	0.311501	0.0377736	-0.0988346	0.427436	-0.00460578	-0.0406242	0.0996805	3225	1728	2220	1926	2263	1326	1120	1011	437	1973.14	-2.30471	0.19769	-11.6582	2.08397e-31	1.71927e-30	TRUE	4216
c0043	0.129947	3.62768	-3.26322	-1.41604	4.50482	-0.29565	1.22157	142	164	184	97	238	905	874	852	321	327.775	1.08711	0.246299	4.41379	1.01577e-05	1.47885e-05	TRUE	465
c0044	0.985037	0.24394	-0.344572	0.0160061	2.96196	0.00770945	0.245491	1925	1334	1700	1347	1222	331	244	426	194	1237.14	-3.33679	0.252645	-13.2074	7.94758e-40	9.25659e-39	TRUE	2116
c0045	0.203921	0.0905336	0.132265	-0.187372	0.00356311	0.045935	-0.0611683	3852	2086	2244	2242	2677	1525	1471	1292	342	2276.43	-2.31426	0.237323	-9.75154	1.81683e-22	7.82026e-22	TRUE	2832
c0046	1.58961	0.260824	-0.450082	0.245161	2.15524	-0.0192006	0.513938	707	522	720	459	773	842	943	644	297	659.791	-0.975537	0.19404	-5.02751	4.969e-07	7.80843e-07	TRUE	29
c0047	1.53682	-0.0170539	0.272442	-0.102864	3.3275	0.0571996	0.402565	964	757	883	661	886	291	183	283	136	689.29	-2.9096	0.225203	-12.9199	3.47419e-38	3.62047e-37	TRUE	353
c0048	0.325136	-0.033671	0.516834	-0.216451	1.44077	0.126504	0.174476	1402	1007	874	999	1036	526	447	491	142	922.975	-2.53579	0.244244	-10.3822	2.98804e-25	1.69038e-24	TRUE	2884
c0049	0.145617	0.0460342	0.0474765	-0.0504061	0.0596896	0.0216673	0.31022	4075	1985	2973	2659	3551	3034	3729	3068	1309	3045.34	-1.18953	0.187526	-6.34331	2.24878e-10	4.36527e-10	TRUE	2081
c0050	0.456986	-0.104759	0.296179	-0.164654	0.346404	0.346099	1.75216	569	310	578	380	843	2413	1565	872	1476	879.137	0.677665	0.294784	2.29885	0.0215134	0.0250568	TRUE	10
c0051	0.757138	0.324848	-0.442876	0.0722839	0.43924	0.065021	0.390125	3437	2899	2739	2312	3535	1039	1130	826	494	2490.25	-2.8166	0.176801	-15.9309	3.86965e-57	7.6619e-55	TRUE	2193
c0052	0.21598	-0.0326875	0.443505	0.364389	0.200528	-0.00466423	0.130627	2394	1267	1336	1345	1741	1810	2398	3100	546	1740.91	-0.843205	0.272464	-3.09474	0.00196983	0.00253264	TRUE	4932
c0053	0.581263	0.0100724	0.0722917	0.357318	1.69063	0.185479	0.902093	1974	1138	1647	1260	2157	1251	1212	1005	650	1500.38	-1.65762	0.171735	-9.65217	4.8128e-22	1.90587e-21	TRUE	304
c0054	0.0928106	0.39455	-0.660511	0.376028	0.0227245	-0.0606548	-0.00112093	2252	990	1372	1281	1458	1197	1167	1143	382	1365.65	-1.68832	0.226159	-7.4652	8.31726e-14	2.00831e-13	TRUE	2869
c0055	1.17037	-0.0199844	0.100067	0.12714	1.67561	-0.00870843	0.234495	2496	1689	2140	1505	1990	1447	1388	899	515	1767.97	-1.96288	0.191353	-10.2579	1.09017e-24	5.68035e-24	TRUE	503
c0056	0.311382	0.206564	-0.388063	0.19657	0.302379	0.0778468	1.55504	548	263	652	302	659	1949	1608	854	1091	763.486	0.581625	0.272005	2.13829	0.0324933	0.0376238	TRUE	29
c0057	0.348232	0.0996251	0.0480744	-0.0615387	0.525516	0.0603341	0.100579	2826	2003	1839	1623	1900	1201	1907	2775	428	1975.77	-1.4986	0.296945	-5.04673	4.49438e-07	7.11909e-07	TRUE	4386
c0058	0.376321	0.0090678	0.0264432	1.47638	0.453656	0.0320911	0.484743	546	230	370	264	475	1243	1445	2228	494	650.769	0.78035	0.270938	2.88018	0.00397449	0.00498069	TRUE	1737
c0059	2.44644	-0.00620422	-0.0113752	0.211225	3.79111	0.0131379	1.59347	294	264	367	195	459	1296	1053	869	466	490.723	0.504788	0.209233	2.41257	0.0158407	0.0185589	TRUE	2
c0060	0.790089	-0.0092876	0.297017	-0.0890239	1.31806	0.152127	0.530107	2475	2015	1896	1786	2402	840	879	673	349	1791.18	-2.69619	0.183958	-14.6565	1.22379e-48	3.46157e-47	TRUE	705
c0061	0.671207	-0.0439144	0.619613	-0.179899	0.375748	0.117723	0.378934	3389	2748	2357	2303	3306	1140	1278	947	453	2393.45	-2.64208	0.18901	-13.9785	2.10858e-44	3.47916e-43	TRUE	2357
c0062	0.290776	0.208402	-0.067216	-0.781237	3.49011	1.18748	0.351519	998	976	422	636	1618	350	310	197	87	747.237	-3.04286	0.303484	-10.0264	1.16679e-23	5.63475e-23	TRUE	1
c0063	0.305859	0.153505	-0.219539	-0.014171	3.02844	0.378698	1.32194	1331	747	756	635	1123	430	323	238	288	775.163	-2.4173	0.2688	-8.99295	2.40686e-19	7.68642e-19	TRUE	43
c0064	0.561516	0.0155952	0.00738967	-0.0631149	1.08551	0.0362533	0.0757354	2443	1654	1603	1530	1589	576	516	417	243	1468.1	-3.07044	0.217425	-14.1218	2.78644e-45	5.51715e-44	TRUE	2541
c0065	0.470638	-0.280857	0.501861	0.143184	1.48761	0.209537	2.63254	138	79	237	168	381	1118	1312	711	684	427.986	1.30906	0.319473	4.09755	4.17541e-05	5.90522e-05	TRUE	8
c0066	1.26801	-0.0458333	0.405916	-0.11888	2.45223	0.0371508	0.238082	1748	1319	1432	1145	1397	672	409	367	199	1179.26	-2.85842	0.217463	-13.1444	1.83287e-39	2.01616e-38	TRUE	752
c0067	0.848635	0.285432	-0.434573	0.0137585	1.38461	0.00891434	0.141125	4634	3398	3515	2745	3437	1653	1501	1059	638	3020.28	-2.61656	0.194576	-13.4475	3.18395e-41	3.94014e-40	TRUE	966
c0068	0.333403	0.0591825	-0.191791	0.437909	2.91024	0.223826	1.88516	1696	738	1250	745	1503	854	657	410	655	1061.31	-1.71158	0.288529	-5.93209	2.99099e-09	5.43318e-09	TRUE	33
c0069	2.23287	-0.051088	0.116433	-0.0177882	3.12471	0.0056297	0.294296	810	744	722	534	886	795	408	403	123	667.663	-1.92226	0.26935	-7.13667	9.56213e-13	2.17621e-12	TRUE	3
c0070	1.81746	-0.00935009	-0.0364313	0.487855	3.36679	-0.0341907	0.260475	1102	575	917	503	831	550	300	408	161	674.602	-2.18992	0.236368	-9.26488	1.95293e-20	6.78385e-20	TRUE	139
c0071	0.369204	0.0352243	0.148092	0.0113162	3.00247	0.232966	0.382704	1135	697	691	710	713	199	173	298	87	653.87	-3.11614	0.272008	-11.4561	2.19271e-30	1.66983e-29	TRUE	4047
c0072	0.532495	0.16081	-0.252825	0.309362	0.880604	0.165489	1.4902	604	275	763	405	888	1442	1264	808	1163	791.25	0.156813	0.296873	0.528217	0.597349	0.619241	TRUE	32
c0073	0.0866648	-0.0446504	0.619028	-0.133092	0.100033	0.0363449	0.0663368	1672	701	837	998	1151	958	1483	1561	275	1088.36	-1.13254	0.296738	-3.81665	0.000135277	0.000186006	TRUE	2509
c0074	0.124494	0.127667	-0.0843756	0.130694	0.566996	0.0175602	0.432663	835	468	692	524	678	876	1950	2296	553	875.439	0.07218	0.284439	0.253763	0.799679	0.816167	TRUE	1537
c0075	0.749534	0.0306877	0.0917601	0.0167391	0.639482	0.101688	0.691929	2531	1896	2486	1938	3234	1193	1289	925	907	2119.2	-2.08716	0.21182	-9.85347	6.62152e-23	2.97968e-22	TRUE	534
c0076	0.451798	0.310311	-0.463168	0.23216	1.43808	0.0669899	0.615794	1492	923	1261	972	1407	628	737	613	330	1065.82	-2.09163	0.179483	-11.6537	2.1982e-31	1.74098e-30	TRUE	638
c0077	0.328689	0.245682	-0.379314	0.0109128	2.33681	0.161816	1.01525	1722	1055	1279	976	1486	479	416	293	237	1071.11	-2.86509	0.204582	-14.0046	1.4604e-44	2.62872e-43	TRUE	224
c0078	0.390753	0.0481514	-0.0425142	0.136374	1.81215	0.024019	0.0496673	3532	2340	2311	2208	2221	682	503	456	346	2068.56	-3.35315	0.230497	-14.5475	6.06136e-48	1.50019e-46	TRUE	6953
c0079	0.307515	0.0276856	0.308788	-0.604175	0.379403	0.750933	0.636623	513	416	398	338	651	1027	765	685	400	548.546	-0.401351	0.207357	-1.93555	0.0529224	0.0609222	TRUE	12
c0080	0.400688	-0.0790609	0.536437	-0.19712	2.09502	0.235754	1.06302	1151	697	816	788	1331	515	490	298	311	825.989	-2.19201	0.235364	-9.31326	1.23971e-20	4.46294e-20	TRUE	166
c0081	0.311708	-0.0718189	0.0174881	0.1798	0.299666	0.0867739	2.14753	542	320	742	415	816	3835	4037	1833	1597	1217.98	1.29623	0.237193	5.46487	4.63251e-08	7.7732e-08	TRUE	17
c0082	2.06512	0.216906	-0.384203	0.287893	4.01438	0.00697827	0.529108	789	606	670	384	997	579	270	388	236	607.815	-1.87109	0.248687	-7.52386	5.31817e-14	1.3e-13	TRUE	46
c0083	0.262746	0.336363	-0.498219	0.571805	0.389854	0.00510979	0.577116	1870	915	1484	1030	1578	2939	3244	3597	1301	1796.61	-0.0348679	0.191832	-0.181763	0.855769	0.868935	TRUE	916
c0084	0.279314	0.0233989	-0.0867562	0.371362	0.0630053	0.00465367	0.661338	1085	569	1064	762	1186	1513	1329	847	800	1018.19	-0.704745	0.220803	-3.19173	0.00141421	0.00183016	TRUE	372
c0085	0.371504	-0.0365243	0.346143	-0.234985	0.280098	0.235567	1.13202	1404	967	1560	1101	2273	3518	3127	1619	2111	1849.31	-0.0974744	0.243586	-0.400164	0.689036	0.706887	TRUE	52
c0086	0.0976192	0.230229	-0.270152	-0.155734	0.115042	0.0443593	0.137904	4192	2118	2804	2610	3036	2287	2867	2762	770	2805.52	-1.54952	0.222558	-6.96232	3.34705e-12	7.36352e-12	TRUE	2912
c0087	0.161582	0.224768	-0.22058	-0.439661	0.219043	0.432912	0.0890685	1830	1370	1222	994	1574	1986	1222	1243	330	1362.88	-1.38009	0.251982	-5.47691	4.32805e-08	7.3244e-08	TRUE	338
c0088	0.396659	-0.166117	0.3984	0.112302	3.10511	0.299185	1.93738	1465	726	965	695	1497	646	559	263	629	946.851	-1.79537	0.328847	-5.45959	4.77234e-08	7.94054e-08	TRUE	42
c0089	0.410382	0.351225	-0.330092	-1.0989	0.856867	1.49945	0.500493	326	229	180	153	420	959	452	559	191	335.573	-0.0422709	0.302523	-0.139728	0.888875	0.897945	TRUE	1
c0090	1.82286	0.056823	-0.0456525	0.128025	0.337102	0.0361534	1.21583	367	313	357	257	484	458	534	406	196	375.535	-0.884379	0.212186	-4.16795	3.07358e-05	4.37819e-05	TRUE	6
c0091	0.830957	-0.00315999	0.226772	0.117341	0.733618	0.0508009	0.182904	1980	1704	1293	1214	1533	389	470	393	131	1272.4	-3.27056	0.235833	-13.8681	9.8822e-44	1.50513e-42	TRUE	3294
c0092	2.2859	0.271731	-0.44664	0.0139652	3.25045	-0.00148999	0.49861	908	699	850	562	1095	1061	594	478	201	761.332	-1.60486	0.242505	-6.61783	3.64505e-11	7.44041e-11	TRUE	27
c0093	0.239217	0.156853	-0.107623	-0.260472	0.338391	0.223938	0.633159	1876	1221	1801	1390	2319	2938	3171	2563	1430	1996.34	-0.468008	0.156929	-2.98229	0.00286103	0.00365473	TRUE	350
c0094	0.128572	0.081161	-0.0896832	0.0550861	0.136917	0.587225	0.143236	1817	1105	1193	862	1384	1685	890	883	316	1196.17	-1.55271	0.247763	-6.26692	3.6827e-10	7.01129e-10	TRUE	12
c0095	0.29567	0.336795	-0.690601	2.02664	0.468022	-0.0490223	0.642184	92	70	69	52	92	702	832	1194	259	262.757	2.19235	0.30488	7.19087	6.43792e-13	1.48222e-12	TRUE	1057
c0096	0.235045	0.36594	-2.30103	5.14351	1.21229	-1.28152	0.541151	178	151	113	70	180	469	768	1053	253	281.289	1.12296	0.33138	3.38875	0.000702109	0.000939308	TRUE	733
c0097	0.241225	0.121849	-0.00550845	-0.591512	1.34754	0.790073	0.418777	645	538	432	447	645	1412	987	1018	343	665.374	-0.339535	0.236601	-1.43505	0.151272	0.167329	TRUE	6
c0098	0.627969	0.478215	-0.57326	-0.168943	0.835703	0.720135	0.483575	418	317	250	218	407	474	339	376	69	321.74	-1.18397	0.31442	-3.76556	0.000166177	0.000226918	TRUE	37
c0099	0.165957	0.0400165	0.0896195	-0.97799	0.313088	1.34629	1.1206	181	161	194	153	296	1792	952	757	774	462.915	1.44169	0.272256	5.29534	1.18797e-07	1.92802e-07	TRUE	0
c0100	0.151868	0.00812557	0.00748531	0.161699	0.168157	0.0342228	1.15468	895	471	1051	597	1039	3164	3468	1815	1624	1326.55	0.644551	0.22141	2.91112	0.00360139	0.00457099	TRUE	46
c0101	0.684355	-0.0557034	0.38741	-0.15155	1.03726	0.226011	1.50136	322	195	451	312	676	831	762	443	721	502.433	-0.00942153	0.325563	-0.0289392	0.976913	0.976913	TRUE	52
c0102	1.24043	0.0547158	-0.0629762	0.212608	3.96049	0.0343189	0.503249	831	572	730	492	520	172	115	250	99	522.8	-2.97574	0.287528	-10.3494	4.21213e-25	2.31667e-24	TRUE	689
c0103	0.375957	-0.0093378	0.0502602	0.134676	2.32689	0.195765	1.40135	1881	949	1466	973	1793	953	741	480	640	1246.84	-1.88722	0.25599	-7.37226	1.67763e-13	3.95441e-13	TRUE	69
c0104	0.638933	0.36529	-0.561228	0.820259	1.68943	0.0805114	0.974945	444	214	407	256	488	531	663	683	276	416.21	-0.431415	0.230792	-1.86928	0.0615835	0.0700777	TRUE	252
c0105	1.3011	0.0279165	-0.0506793	0.454844	2.62771	-0.0358566	0.240837	1257	745	940	685	911	492	335	433	213	783.477	-2.32289	0.217156	-10.6969	1.05269e-26	6.51352e-26	TRUE	754
c0106	0.438272	-0.0430424	0.0975655	0.499599	1.57656	0.151055	1.76593	658	296	855	455	865	1623	1247	967	1263	856.257	0.177679	0.290958	0.610669	0.541418	0.5672	TRUE	38
c0107	1.06242	0.0684969	0.0765957	-0.160395	2.56789	0.181204	0.796637	968	801	801	710	1042	526	452	506	273	777.842	-1.99532	0.198409	-10.0566	8.59014e-24	4.25212e-23	TRUE	146
c0108	1.70087	-0.0564757	0.253565	0.172235	1.81628	0.00346937	0.614475	295	235	306	209	365	652	860	530	177	358.208	-0.145807	0.257058	-0.567213	0.570569	0.594593	TRUE	29
c0109	0.162919	4.23931	-3.87604	-1.98902	5.10444	-0.525994	1.70682	90	99	125	59	194	1667	1255	1418	629	435.418	2.4208	0.24979	9.69132	3.28259e-22	1.35407e-21	TRUE	379
c0110	0.506211	0.0785755	0.28533	-0.289481	1.01042	0.389978	0.451537	1426	1029	1007	903	1255	907	836	964	241	1044.78	-1.72962	0.22724	-7.61142	2.71106e-14	6.79481e-14	TRUE	282
c0111	0.613267	1.39601	-1.1381	1.25274	0.704169	0.0284496	0.865561	50	52	44	13	33	1238	1317	1997	451	376.751	3.85446	0.348909	11.0472	2.26227e-28	1.54458e-27	TRUE	280
c0112	0.489118	0.0978066	-0.163576	1.05905	2.20894	0.1609	0.461669	598	243	355	268	455	324	307	346	176	363.973	-1.38789	0.254363	-5.45634	4.86044e-08	8.01972e-08	TRUE	1889
c0113	0.450411	0.149217	0.147679	-1.17764	1.96856	1.58929	0.495457	179	140	97	104	219	687	341	422	111	212.885	0.255459	0.338267	0.7552	0.450129	0.479169	TRUE	1
c0114	0.728928	0.20563	-0.711792	2.72542	1.732	-0.0866719	0.998625	135	150	112	97	198	1165	2070	2537	443	528.219	2.33468	0.314706	7.4186	1.18363e-13	2.82359e-13	TRUE	1625
c0115	0.254171	-0.0333017	0.372707	0.0178784	0.157188	0.0823498	0.638709	1265	742	1122	788	1400	1679	2017	1336	948	1216.61	-0.499054	0.185802	-2.68595	0.00723237	0.00873177	TRUE	386
c0116	0.0949557	1.51195	-1.25638	-0.222983	2.15531	-0.0349354	0.340496	114	124	181	129	138	396	458	434	132	202.647	0.232816	0.302801	0.768876	0.441967	0.473024	TRUE	250
c0117	0.649584	1.12947	-0.843141	0.3659	0.869856	0.0603119	0.738895	104	170	75	57	99	1082	1754	2477	526	486.838	2.65571	0.361136	7.35376	1.92705e-13	4.4889e-13	TRUE	401
c0118	0.295656	-0.230535	0.408526	-0.582427	0.384433	0.843127	2.49498	76	68	70	62	142	872	560	271	330	208.612	1.5749	0.339022	4.64542	3.39392e-06	5.12975e-06	TRUE	1
c0119	0.116923	2.48845	-2.08733	-0.538209	3.44356	-0.106666	0.597603	459	592	728	342	806	815	900	824	318	631.495	-0.770713	0.231233	-3.33305	0.000858982	0.00114147	TRUE	650
c0120	0.147749	3.12011	-2.73535	-0.943934	4.03504	-0.172103	1.08433	225	309	325	153	501	879	975	819	343	431.382	0.273329	0.262038	1.04309	0.296907	0.324793	TRUE	429
c0121	0.151872	0.0896807	-0.546658	2.88447	0.270816	-0.177554	0.644732	118	82	76	55	103	1553	1640	2192	369	451.955	2.88164	0.301952	9.54339	1.38232e-21	5.26346e-21	TRUE	1310
c0122	0.426258	0.0231745	0.0510536	-0.437246	1.03947	0.822066	1.92876	136	87	158	102	275	1131	674	523	696	344.056	1.43542	0.322359	4.45287	8.47291e-06	1.24269e-05	TRUE	1
c0123	0.48396	0.0534967	-0.293149	2.6097	0.904928	-0.0588131	1.28299	159	111	106	69	150	1394	1864	2504	648	538.765	2.66508	0.271156	9.82859	8.47978e-23	3.7311e-22	TRUE	355
c0124	0.0714	0.127703	1.44462	-4.20011	0.446381	4.65608	-1.5845	14	13	4	6	13	64	186	155	88	45.0461	2.51426	0.580825	4.32878	1.49941e-05	2.15132e-05	TRUE	0
c0125	0.690917	0.317554	-0.303034	-0.717255	1.8562	1.1122	1.2376	120	108	105	106	204	714	457	444	334	239.378	0.919842	0.283632	3.24308	0.00118245	0.0015505	TRUE	3
c0126	0.240316	-0.00255741	0.449479	-1.12851	0.547433	1.40002	0.341482	316	306	197	208	390	932	494	523	223	361.573	-0.176386	0.28278	-0.623756	0.532788	0.561127	TRUE	1
c0127	2.26742	-0.111675	0.341331	0.0551772	4.02688	0.0450683	0.735265	347	349	384	185	604	446	197	293	198	353.561	-1.33611	0.294713	-4.53358	5.79922e-06	8.56899e-06	TRUE	8
c0128	0.722053	-0.104792	0.0426647	2.78824	1.86462	0.00902631	1.84895	85	101	81	45	165	1375	1689	1992	906	509.326	2.96345	0.277508	10.6788	1.27924e-26	7.67544e-26	TRUE	193
c0129	0.186764	0.159258	-0.759637	2.78331	0.402218	-0.126121	1.39381	100	70	76	32	93	1654	1443	1881	404	419.147	3.04655	0.294615	10.3408	4.60736e-25	2.46556e-24	TRUE	3
c0130	0.339068	-1.17673	1.2843	0.206718	1.66018	0.265035	4.32446	43	22	27	22	53	245	211	204	65	73.5667	1.34013	0.402661	3.32819	0.000874121	0.00115384	TRUE	2
c0131	1.49524	0.00119475	-0.0305753	1.97992	2.37848	0.00250113	1.1771	101	53	76	60	126	602	824	980	295	251.411	1.96875	0.288352	6.82759	8.63501e-12	1.8584e-11	TRUE	120
c0132	0.458137	-0.161731	0.324707	-0.312906	2.10744	0.557732	2.29422	132	114	202	153	287	858	653	396	603	327.877	0.920387	0.32768	2.80879	0.00497275	0.00615377	TRUE	6
c0133	0.0996364	0.151606	-1.2599	3.80025	0.270142	-0.475439	0.710882	77	65	46	29	72	1439	1369	1937	288	379.085	3.24871	0.338617	9.59404	8.46981e-22	3.28828e-21	TRUE	776
c0134	0.296443	0.0253802	0.309383	-1.42488	1.31604	1.90933	1.38664	37	41	44	36	102	715	434	448	336	181.083	2.22726	0.33752	6.59888	4.14263e-11	8.3698e-11	TRUE	0
c0135	0.417134	0.176219	-3.10087	5.98633	1.38863	-2.09445	2.00126	32	52	39	12	59	772	427	874	177	181.986	2.69611	0.402324	6.70135	2.0651e-11	4.39666e-11	TRUE	2
c0136	1.77556	0.0393025	-0.0227218	0.3156	2.91184	0.0168426	1.45485	271	209	301	183	347	701	773	528	312	358.025	0.107703	0.214683	0.501684	0.61589	0.635136	TRUE	10
c0137	0.506572	0.125646	0.123188	-1.24336	2.67673	1.82407	1.31131	66	79	53	79	160	877	454	507	326	221.592	1.57748	0.337102	4.67951	2.87557e-06	4.41366e-06	TRUE	1
c0138	2.76605	0.109214	-0.270912	0.260805	2.57875	-0.0225664	0.628496	127	104	148	111	172	554	870	581	65	231.365	0.747471	0.387563	1.92864	0.0537753	0.0615463	TRUE	2
c0139	0.217547	-0.100383	0.488925	-1.05119	0.478196	1.45945	1.82199	63	55	69	64	175	1060	605	444	419	245.782	1.89825	0.336121	5.6475	1.62795e-08	2.82748e-08	TRUE	1
c0140	1.17498	-0.0439628	-2.68548	5.59798	2.57872	-1.48924	2.91969	37	49	29	14	35	818	553	695	98	165.938	2.76329	0.424918	6.5031	7.86802e-11	1.54244e-10	TRUE	0
c0141	0.385579	0.123664	2.50861	-0.288987	0.874021	0.0639436	0.705978	40	30	30	19	28	98	111	196	182	72.5523	1.45769	0.502794	2.89918	0.00374134	0.00471838	TRUE	40
c0142	0.477356	0.0629043	-0.116781	0.981717	0.413759	0.0658817	1.20971	719	251	632	248	642	1388	1230	1166	1051	729.018	0.415225	0.280114	1.48234	0.138249	0.153783	TRUE	68
c0143	0.80261	-0.124933	-1.97011	4.87137	2.30579	-0.878029	2.8267	54	59	33	14	34	695	582	518	105	154.252	2.35041	0.42792	5.49265	3.95946e-08	6.75839e-08	TRUE	1
c0144	0.362275	-0.0832517	-0.469641	3.24583	0.669618	-0.17452	1.99465	75	49	62	30	68	1580	1553	1642	425	395.971	3.38411	0.271139	12.4811	9.46985e-36	8.92872e-35	TRUE	2
c0145	0.4814	-0.0631312	0.277102	-0.990325	1.70656	1.40937	2.32823	32	27	27	19	52	499	312	274	267	125.425	2.44673	0.367184	6.66349	2.67398e-11	5.51509e-11	TRUE	0
c0146	0.212491	3.9173	-3.53391	-2.1738	4.52228	1.15217	1.97691	16	24	43	20	39	249	221	144	84	69.9098	1.51291	0.430307	3.51588	0.000438301	0.000590365	TRUE	0
c0147	0.382644	0.203354	0.101528	-1.93974	2.35527	2.42373	0.383243	40	58	35	22	85	719	235	301	97	124.211	1.63157	0.439791	3.70988	0.000207358	0.000281211	TRUE	1
c0148	1.78805	-0.153636	-0.251197	3.10171	2.96501	-0.0476733	2.19196	24	9	8	11	45	517	658	810	189	163.647	3.7067	0.422447	8.77433	1.71917e-18	5.31868e-18	TRUE	0
c0149	0.610704	-0.143695	0.5265	-1.20816	3.35781	1.70879	2.36663	31	27	25	28	119	310	223	177	225	105.714	1.49447	0.466334	3.20473	0.00135191	0.00176104	TRUE	0
c0150	0.139259	3.28667	-2.91185	-1.31434	3.0732	-0.191838	1.19276	49	88	119	66	124	188	695	113	84	138.785	0.434986	0.477531	0.910905	0.362345	0.392046	TRUE	39
c0151	0.33862	-0.340957	0.56985	0.103936	0.333948	0.121473	2.78933	79	65	153	88	217	1127	1633	693	404	352.195	1.93063	0.315432	6.1206	9.3221e-10	1.75788e-09	TRUE	16
c0152	1.05678	-0.00801646	-0.302436	2.5534	2.76395	1.1875	1.91606	26	28	9	19	46	355	416	497	163	120.555	2.6842	0.412458	6.50782	7.62503e-11	1.50976e-10	TRUE	1
c0153	0.584866	-0.0464916	-0.709438	3.56584	1.45502	-0.241659	1.83275	49	43	27	15	56	975	1406	1938	285	339.217	3.74256	0.370435	10.1032	5.34854e-24	2.71541e-23	TRUE	133
c0154	0.567137	0.103015	-0.212784	1.93215	1.2695	0.0497806	0.946888	200	123	165	110	257	918	1407	1729	619	463.256	1.76614	0.258498	6.83231	8.35605e-12	1.81813e-11	TRUE	765
c0155	0.463766	-0.0556861	0.00375522	2.01093	0.527331	0.0358144	1.63277	104	43	85	51	130	1040	1073	1124	649	348.342	2.59684	0.263395	9.85912	6.25974e-23	2.88239e-22	TRUE	4
c0156	2.71483	-0.270402	0.374596	0.254865	2.38636	0.0566184	2.2698	41	46	37	28	56	162	318	173	36	76.3892	0.849619	0.458046	1.85488	0.0636136	0.0719743	TRUE	1
c0157	0.206237	-0.103046	0.391272	-1.7958	0.466378	2.24964	2.0481	24	27	29	16	25	616	442	315	222	132.29	2.92222	0.351281	8.31876	8.88886e-17	2.47886e-16	TRUE	0
c0158	0.379099	0.248751	-0.997724	3.29853	1.03628	-0.154635	1.28403	61	47	59	26	59	1301	1684	2257	327	411.492	3.60916	0.330328	10.926	8.66201e-28	5.71692e-27	TRUE	409
c0159	0.338147	0.124669	-1.37127	3.99371	0.899946	-0.456821	1.9025	39	37	23	7	21	1214	1251	1500	171	289.863	4.04548	0.428122	9.44936	3.40919e-21	1.27362e-20	TRUE	1
c0160	0.183263	4.88283	-4.51736	-2.59151	5.56452	-0.928772	2.44679	10	8	7	4	9	1036	906	646	378	215.817	5.44981	0.358637	15.1959	3.76508e-52	1.86371e-50	TRUE	171
c0161	1.40338	-0.0714844	0.240087	0.0326568	2.04525	0.0870715	1.50489	312	228	306	217	479	478	723	387	253	355.903	-0.431637	0.24683	-1.74872	0.0803396	0.090382	TRUE	19
c0162	0.945395	0.0370976	-0.763522	3.26578	2.03096	0.0464853	2.05337	52	46	41	22	64	1120	1580	1684	441	367.577	3.6277	0.293835	12.3461	5.1155e-35	4.60395e-34	TRUE	1
c0163	0.903566	0.142052	-1.40109	4.04846	2.16477	-0.414243	1.88069	52	59	38	30	62	1120	1875	2460	257	416.155	3.64456	0.376441	9.68163	3.609e-22	1.45833e-21	TRUE	275
c0165	1.43555	0.105225	-0.73778	3.02164	2.64206	-0.12445	1.48046	84	103	85	51	123	1199	1976	2621	403	487.666	2.94926	0.330646	8.9197	4.67545e-19	1.46943e-18	TRUE	176
c0166	0.253386	0.023854	-2.54436	5.45973	0.659412	-1.43937	2.36856	78	129	92	29	106	1630	693	1171	296	320.395	2.25771	0.372166	6.0664	1.30807e-09	2.44337e-09	TRUE	1
c0167	0.142032	0.121395	0.580794	-2.99531	0.539317	3.48931	-0.384545	47	52	38	31	42	592	435	496	229	157.549	2.26192	0.322936	7.00424	2.48334e-12	5.52473e-12	TRUE	0
c0168	0.518627	-0.187075	0.224147	1.26972	0.772369	0.240628	2.29798	95	25	72	30	98	623	640	526	346	202.011	2.10707	0.332422	6.33854	2.31955e-10	4.45895e-10	TRUE	5
c0170	1.614	-0.16463	-1.33618	4.28446	2.86555	-0.373105	2.77186	61	44	23	8	39	956	1080	1111	189	247.291	3.35232	0.417208	8.03512	9.34843e-16	2.46799e-15	TRUE	0
c0171	0.419606	0.0395338	-0.475019	2.81885	1.41639	1.38525	1.50178	15	19	12	8	21	601	628	769	241	168.908	4.07558	0.356236	11.4407	2.61854e-30	1.92026e-29	TRUE	0
c0172	0.382315	-0.395681	1.07827	-2.52174	1.76895	3.06251	3.08808	6	1	4	4	9	272	313	268	131	74.1057	4.51452	0.496605	9.09075	9.83542e-20	3.24569e-19	TRUE	0
c0173	0.260045	0.154092	-3.07923	5.9708	1.44245	-2.11923	0.8821	15	18	31	17	27	512	625	1057	126	172.179	3.51985	0.415854	8.46415	2.58031e-17	7.40437e-17	TRUE	488
c0174	0.512537	1.01341	-0.806548	1.88037	3.5234	0.025539	0.936453	20	11	21	10	16	106	136	221	96	53.8466	2.13282	0.491373	4.34053	1.42137e-05	2.05424e-05	TRUE	274
c0175	0.279829	0.238218	-2.97176	5.85996	2.80782	-1.77304	0.898553	106	90	83	64	149	1043	1071	2347	230	387.053	2.40685	0.366618	6.56502	5.20268e-11	1.04054e-10	TRUE	1977
c0176	0.690259	-0.132281	-1.21853	4.11326	1.59498	-0.393545	2.63706	47	34	54	12	42	1328	1218	1383	292	311.166	3.64149	0.3361	10.8345	2.36146e-27	1.50829e-26	TRUE	0
c0177	0.185035	4.2444	-3.85586	-2.03928	3.8896	-0.552709	2.16335	2	1	5	7	10	115	638	63	44	59.5282	3.93773	0.70279	5.60299	NA	NA	TRUE	8
c0178	0.555311	0.87212	0.17527	0.800571	0.569869	0.0489665	0.696351	80	109	58	41	86	903	765	1102	299	270.778	2.20348	0.329931	6.67861	2.41215e-11	5.08092e-11	TRUE	394
c0179	0.214073	0.254126	-2.30891	5.21984	2.84112	-0.561218	0.812973	25	45	19	18	43	307	532	522	88	120.18	2.35808	0.444509	5.30491	1.12726e-07	1.84461e-07	TRUE	516
c0180	0.153706	0.136149	-2.97904	5.87265	0.295827	-1.99832	0.63935	26	78	68	23	66	442	419	913	152	172.709	2.02983	0.436905	4.64592	3.38557e-06	5.12975e-06	TRUE	566
c0181	2.74673	-0.113021	-0.247432	2.46096	3.72684	-0.0598884	1.53452	11	16	19	13	15	474	668	850	87	148.64	3.82146	0.448225	8.52576	1.51804e-17	4.55413e-17	TRUE	3
c0182	1.47798	0.1002	-3.36719	6.2501	3.40694	-2.24641	2.44758	10	11	4	2	15	255	196	335	31	59.4987	3.28741	0.591206	5.56053	2.68961e-08	4.63081e-08	TRUE	10
c0183	0.261528	0.221368	-2.44464	5.33374	3.59332	1.26907	1.09812	20	36	14	4	22	291	278	571	82	98.0256	2.73183	0.523696	5.21645	1.82383e-07	2.93592e-07	TRUE	0
c0184	1.06008	-0.749214	0.133017	3.53288	1.88851	-0.147944	3.70472	6	2	6	3	7	243	265	197	61	55.184	4.05256	0.534796	7.57777	3.51558e-14	8.70107e-14	TRUE	0
c0185	3.34292	-0.76454	0.630068	0.94826	3.16062	0.983716	3.52419	5	5	4	4	14	75	214	177	25	37.2632	2.97389	0.642092	4.63157	3.62906e-06	5.44359e-06	TRUE	2
c0186	2.2806	-0.0028971	-1.07453	3.74098	3.30232	-0.21108	2.19432	6	9	9	5	17	486	725	971	63	152.959	4.60475	0.504028	9.13591	6.48599e-20	2.17665e-19	TRUE	0
c0187	0.191981	-0.0152792	0.70307	-2.70553	0.646535	3.19318	1.38257	9	15	14	10	15	382	580	309	193	114.25	3.70053	0.396958	9.32222	1.13927e-20	4.17731e-20	TRUE	0
c0188	0.565323	0.0467312	2.66062	3.23009	1.86926	-0.0549911	1.78623	8	1	3	1	4	65	67	180	589	102.809	5.22462	0.740993	7.05083	1.77853e-12	4.0017e-12	TRUE	34
c0189	3.09274	-0.330622	-0.37175	3.29798	1.58816	-0.127943	2.62957	4	4	7	3	9	141	194	186	12	37.998	3.23717	0.659244	4.91043	9.08766e-07	1.40575e-06	TRUE	0
c0190	0.338053	0.05717	-1.861	4.74791	1.18666	0.583228	2.31478	9	9	13	3	10	499	272	414	74	89.7531	3.88626	0.48186	8.06512	7.3165e-16	1.95766e-15	TRUE	0
c0191	0.375557	0.2096	-2.81772	5.72907	3.96749	0.459453	2.29023	5	17	10	6	17	446	353	642	96	111.956	3.84367	0.479238	8.02038	1.05417e-15	2.7464e-15	TRUE	0
c0193	0.430245	0.063662	-1.95795	4.78274	1.54009	-0.966188	1.81379	7	20	10	6	23	212	399	336	59	77.1146	2.98475	0.519193	5.74883	8.98624e-09	1.58864e-08	TRUE	63
c0194	0.595033	0.046821	0.475421	-2.36019	3.17795	2.8903	1.5854	9	23	5	12	28	484	199	248	134	86.7818	2.90295	0.500873	5.79577	6.80082e-09	1.21312e-08	TRUE	0
c0195	0.310568	0.115253	-2.56259	5.48653	2.34753	1.90496	2.58778	4	7	7	2	13	490	255	854	119	122.273	4.76847	0.512896	9.29715	1.4426e-20	5.10063e-20	TRUE	0
c0196	0.247222	0.232668	-2.50501	5.40565	0.501176	2.23386	1.9517	7	11	7	2	8	170	65	365	42	49.3499	3.19414	0.63726	5.01231	5.37803e-07	8.38465e-07	TRUE	0
c0197	0.519225	0.221836	-2.79264	5.7047	3.79657	2.26675	2.69162	4	13	1	0	7	219	162	424	71	64.6746	4.02608	0.66413	6.06219	1.3428e-09	2.4848e-09	TRUE	0
c0199	0.300935	4.10784	-3.78546	2.37197	4.87976	-0.580939	2.14979	3	7	5	1	8	136	168	171	45	39.2602	3.47344	0.608444	5.70873	1.13825e-08	1.99445e-08	TRUE	22
c0200	1.71881	-0.12752	-0.990412	3.8726	2.90869	1.60136	2.60997	2	2	0	1	4	257	305	372	75	70.0477	5.67059	0.625691	9.06292	1.27003e-19	4.12239e-19	TRUE	0
c0164	3.27852	-0.253173	0.270817	-1.44803	2.36802	2.1087	1.96337	8	2	7	8	8	19	92	620	3	53.825	3.25145	0.827775	3.92794	8.56767e-05	0.000118629	FALSE	0
c0169	0.429707	0.2727	5.32191	-2.59173	1.73904	0.0819232	0.759505	15	16	19	11	20	27	43	47	42	25.1397	0.404438	0.627427	0.644598	0.519188	0.549728	FALSE	17
c0192	3.83241	-0.864195	0.926053	-2.0484	2.87751	2.72445	3.36766	1	1	0	1	1	20	169	376	12	39.0965	5.41246	0.898519	6.02376	1.7041e-09	3.12419e-09	FALSE	0
c0198	0.273782	0.17827	3.68408	5.47946	1.79658	-1.41747	1.31031	1	1	0	1	2	23	22	37	241	38.8533	5.11384	0.922568	5.54305	NA	NA	FALSE	60
