# Supplementary material for: Kidney inflammaging is promoted by CCR2+ macrophages and tissue-derived micro-environmental factors
Source: Cell Mol Life Sci. 2020 Dec 12;78(7):3485–501. doi: 10.1007/s00018-020-03719-0 (PMC8038964; doi:10.1007/s00018-020-03719-0)
Supplement: Supplementary file 3 — Supplementary file3: TableS4 (XLSX 65 KB) [file 18_2020_3719_MOESM3_ESM.xlsx]

## Sheet: Read Me
	Table S4- Marker expression for clustering of renal immune cells by DECyt. Related to Figure 4
ID	cluster number
MHCII	median fluorescence intensity (AU) of the marker in the given cluster
CD14
CD64
CD45
ly6C
AutoFl.
CCR2
young.006	number of cells per mouse_id in the given cluster
young.007
young.008
young.009
young.010
young.011
young.012
old.013
old.015
old.016
old.017
old.018
old.019
baseMean	average of the normalized number of cells in a given cluster
log2FoldChange	log2 fold-change of the number of cells between old vs young in a given cluster
lfcSE	standard error
stat	wald statistic
pvalue	wald test p-value
padj	adjusted p-value
hasObs	excluding clusters that had less than 50 cells per cluster in 60% of the samples for each group
	excluding clusters that had less than 50 baseMean
Kidney inflammaging is promoted by CCR2+ macrophages and tissue-derived micro-environmental factors
Lefèvre L, Iacovoni JS, Martini H, Bellière J, Maggiorani D, Dutaur M, Marsal DJ, Decaunes P, Pizzinat N, Mialet-Perez J, Cussac D, Parini A and V Douin-Echinard.
Cellular and Molecular Life Sciences

## Sheet: Clusters CD45 CCR2
ID	MHCII	CD14	CD64	CD45	ly6C	AutoFl.	CCR2	young.006	young.007	young.008	young.009	young.010	young.011	young.012	old.013	old.015	old.016	old.017	old.018	old.019	baseMean	log2FoldChange	lfcSE	stat	pvalue	padj	hasObs
AC_00005	0.183802	-0.335609	-0.890194	4.46088	0.150083	-0.156781	0.110365	408	462	405	423	456	331	406	206	876	271	584	725	586	464.111	0.412138	0.282097	1.46098	0.14402	0.205743	TRUE
AC_00013	0.266569	-0.224073	-0.465575	4.02842	0.227378	-0.0366404	0.1607	410	358	270	233	295	291	298	208	518	435	1755	501	667	456.046	1.03983	0.330766	3.1437	0.00166829	0.00427767	TRUE
AC_00006	3.08797	-0.522795	-0.498831	4.10386	0.00261139	-0.328033	0.105995	782	552	537	526	767	388	227	70	317	212	146	188	24	358.286	-1.6474	0.434304	-3.7932	0.000148718	0.000512821	TRUE
AC_00031	0.443131	-0.349873	-0.965401	4.54836	0.325689	0.557802	0.226853	178	232	207	244	214	139	193	116	503	186	1566	307	279	306.056	1.14304	0.387907	2.94668	0.00321207	0.00764778	TRUE
AC_00001	3.74285	-0.788921	-0.605355	4.16489	-0.110016	-0.601273	0.0904196	643	396	431	363	624	347	240	22	207	119	13	193	14	275.112	-2.01937	0.542097	-3.72511	0.000195227	0.000610083	TRUE
AC_00086	3.55332	2.04875	1.84684	3.26804	0.455631	2.26642	0.901656	58	157	127	239	179	130	60	541	113	122	1422	215	258	260.105	1.61647	0.471543	3.42805	0.000607942	0.00173698	TRUE
AC_00026	4.53455	2.78153	2.04895	3.80493	0.498926	2.20157	1.04383	188	422	341	384	279	334	379	186	130	108	317	152	214	258.308	-0.792213	0.253638	-3.1234	0.00178776	0.00446941	TRUE
AC_00061	-0.137628	0.314973	-0.616075	3.6554	0.390845	2.57386	0.937595	152	183	370	322	494	775	362	53	236	115	48	89	125	257.546	-1.65025	0.437593	-3.77121	0.000162458	0.000541526	TRUE
AC_00030	0.287756	-0.337708	-0.903797	4.47838	4.57335	-0.808242	0.185872	308	271	257	223	244	202	260	245	339	153	150	341	297	255.524	0.100446	0.281475	0.356857	0.721199	0.759157	TRUE
AC_00025	4.28164	2.56929	1.45933	3.43389	-0.0536974	-0.627792	0.590052	243	350	330	307	301	329	365	149	194	218	60	135	162	243.413	-0.894556	0.319347	-2.80121	0.00509119	0.0113138	TRUE
AC_00034	0.437847	-0.133551	-0.361885	4.10168	4.10288	-0.345706	0.418386	243	261	213	172	194	223	177	193	180	289	224	267	304	229.109	0.281322	0.250016	1.12522	0.260497	0.334264	TRUE
AC_00004	3.83856	2.45582	0.367263	3.08805	0.39488	2.23809	0.866971	677	287	400	244	212	264	284	125	126	94	119	79	50	228.409	-1.68347	0.34627	-4.86173	1.16366e-06	7.27285e-06	TRUE
AC_00016	0.26231	-0.275491	-0.639576	4.26096	1.27029	-0.166718	0.160729	288	260	244	232	258	246	269	98	223	141	351	192	200	226.279	-0.358286	0.221831	-1.61513	0.106282	0.161033	TRUE
AC_00019	0.206372	-0.291823	-0.712683	4.27401	2.84758	-0.267443	0.127521	313	277	242	245	305	243	194	98	209	112	142	209	227	215.498	-0.578212	0.259648	-2.22691	0.0259533	0.0489685	TRUE
AC_00049	0.398871	-0.178476	-0.313053	4.02502	0.397047	0.905847	0.286801	167	165	132	90	90	129	140	120	220	206	1147	180	232	214.558	1.25739	0.389526	3.228	0.00124657	0.00328046	TRUE
AC_00033	3.49764	1.82672	1.8485	3.291	0.204451	1.3302	0.665405	74	134	100	188	107	89	74	420	112	134	1074	108	205	204.065	1.5658	0.436644	3.58599	0.000335802	0.000987654	TRUE
AC_00053	3.14036	1.90649	1.52768	3.29925	0.219729	1.48788	1.60946	53	76	125	78	51	54	23	681	126	405	475	183	187	202.968	2.47231	0.426113	5.80201	6.55233e-09	8.19041e-08	TRUE
AC_00024	0.40458	-0.271141	-0.832945	4.42402	4.20363	0.590409	0.319208	193	215	205	246	164	177	183	157	185	141	306	241	256	202.251	0.162806	0.187839	0.866734	0.386088	0.448939	TRUE
AC_00042	3.10161	1.86085	1.29932	3.15197	0.72697	2.52955	1.54812	84	131	207	136	124	83	52	486	182	351	404	166	149	200.82	1.42919	0.366727	3.89716	9.73282e-05	0.000360475	TRUE
AC_00072	4.91383	3.77891	3.02446	4.13573	0.975646	2.31567	2.73142	28	101	108	160	156	63	55	262	120	335	331	338	388	190.37	1.72346	0.367363	4.69144	2.71286e-06	1.35643e-05	TRUE
AC_00048	4.34746	2.56553	2.58453	3.9307	0.505766	1.44767	1.20635	20	123	104	202	147	78	87	288	96	138	689	121	359	181.376	1.37003	0.441427	3.10363	0.00191159	0.00466242	TRUE
AC_00014	0.399353	-0.300486	-0.912817	4.511	0.389294	1.5631	0.266365	150	157	143	172	143	112	183	96	262	82	454	236	176	174.194	0.476053	0.289016	1.64715	0.0995271	0.153119	TRUE
AC_00029	4.35953	2.50452	2.08943	3.74401	0.182342	0.824607	0.659605	113	217	131	247	157	225	189	188	110	72	234	83	214	166.507	-0.211192	0.323538	-0.65276	0.513911	0.571013	TRUE
AC_00041	0.542247	-0.153002	-0.777233	4.38062	4.3167	1.76402	0.610686	144	182	152	216	162	133	159	137	177	190	99	201	187	165.868	0.132101	0.254661	0.518734	0.603946	0.655399	TRUE
AC_00059	4.7089	2.71551	2.2806	3.74272	0.0992549	-0.652567	0.676403	56	202	180	291	247	212	244	127	121	105	22	131	205	165.495	-0.595952	0.430162	-1.38541	0.165926	0.233699	TRUE
AC_00076	4.64206	3.25019	2.63583	3.99072	1.20009	2.3745	1.32886	92	157	113	313	156	145	88	151	115	56	345	103	273	156.68	0.233096	0.371313	0.627763	0.53016	0.582593	TRUE
AC_00092	4.95469	3.31125	2.51971	4.00334	0.0515317	-0.712048	2.25194	27	133	172	142	158	77	153	164	110	298	24	312	195	155.547	0.741914	0.479555	1.54709	0.121842	0.176583	TRUE
AC_00058	4.02774	2.56416	2.50569	3.83601	0.881099	2.50538	1.60467	14	87	65	90	65	50	31	271	68	130	926	121	238	154.139	2.23335	0.466633	4.7861	1.70055e-06	9.44751e-06	TRUE
AC_00020	4.06088	2.80382	1.39628	2.92626	0.398	1.90017	0.676872	237	210	122	257	169	246	109	101	79	64	151	95	97	147.569	-0.930537	0.281026	-3.31122	0.000928904	0.00258029	TRUE
AC_00055	4.47539	3.16083	2.28466	4.2014	0.952364	2.73701	2.48223	57	133	234	79	112	71	88	237	110	272	190	111	146	144.263	0.832731	0.362809	2.29523	0.02172	0.0425882	TRUE
AC_00002	2.16719	-0.340968	-0.616758	4.12444	0.131287	-0.0938887	0.129684	234	137	154	156	214	114	98	70	156	81	301	137	46	140.629	-0.311416	0.339238	-0.917988	0.358625	0.421912	TRUE
AC_00021	0.0858057	-0.074922	-0.560314	3.94165	0.38278	2.30354	0.0854228	125	138	124	158	94	207	145	58	164	76	277	124	91	132.886	-0.153257	0.30006	-0.510757	0.609521	0.655399	TRUE
AC_00082	4.77036	3.36899	2.81742	4.24614	0.489735	1.33725	2.33325	17	76	83	107	96	59	51	212	90	230	199	193	235	129.569	1.58194	0.354105	4.46743	7.91654e-06	3.76978e-05	TRUE
AC_00027	4.4957	-1.22851	-0.429036	4.17295	-0.263619	-0.938443	0.270914	237	160	174	153	213	129	163	12	168	72	4	191	19	129.338	-1.05822	0.569572	-1.85793	0.0631794	0.10083	TRUE
AC_00044	0.355313	-0.194379	-0.621939	4.19964	2.2116	1.38262	0.296697	157	143	125	149	153	143	124	76	122	93	217	109	94	128.475	-0.255723	0.209914	-1.21823	0.223137	0.293602	TRUE
AC_00015	3.81104	2.52476	0.382714	3.20315	-0.0673913	-0.528558	0.545183	327	136	171	122	120	145	152	89	101	142	32	50	28	127.375	-1.01959	0.433172	-2.35378	0.0185837	0.0371673	TRUE
AC_00010	3.08202	-0.434737	-0.498523	4.05857	0.296893	1.85031	0.336758	275	186	200	173	209	151	117	25	106	49	59	110	17	126.758	-1.56046	0.373607	-4.17674	2.9572e-05	0.000123217	TRUE
AC_00090	3.80443	2.20037	2.17704	3.90825	0.387322	1.83496	2.37763	14	59	94	38	47	34	32	317	62	298	334	97	109	121.373	2.22652	0.443759	5.01741	5.23724e-07	3.74088e-06	TRUE
AC_00084	3.47979	2.11039	1.64744	3.39957	0.052572	0.103471	1.61572	14	55	65	33	36	32	16	388	66	309	188	99	127	118.165	2.56972	0.45681	5.62536	1.85121e-08	1.85121e-07	TRUE
AC_00050	0.610072	0.0308268	-0.524517	4.13997	3.10843	2.332	0.725762	114	135	125	88	118	108	78	75	148	152	188	104	102	116.991	0.269085	0.239255	1.12468	0.260726	0.334264	TRUE
AC_00085	5.13768	3.7854	3.52483	4.94045	1.75845	3.03467	3.14983	10	52	58	48	42	27	20	232	69	174	482	148	186	116.326	2.54349	0.392326	6.4831	8.9854e-11	1.28363e-09	TRUE
AC_00036	3.94193	2.24436	1.68639	3.23924	2.00633	1.84413	0.857965	155	115	98	181	87	116	71	166	74	90	190	60	88	114.351	-0.00521762	0.328945	-0.0158617	0.987345	0.987345	TRUE
AC_00067	1.35405	0.728093	-0.563997	4.36108	4.41709	3.13875	1.47802	75	76	46	188	93	124	53	68	56	216	215	155	123	113.513	0.612138	0.381627	1.60402	0.10871	0.161985	TRUE
AC_00038	0.930248	0.406872	-0.262859	4.23942	4.47639	2.20481	0.971372	98	84	58	157	83	120	64	89	75	103	180	169	194	112.745	0.547136	0.308078	1.77597	0.075738	0.118341	TRUE
AC_00069	3.43768	2.05045	1.63185	3.24715	0.0721803	0.163298	0.350693	51	85	67	161	74	84	40	237	69	75	250	74	184	111.59	0.966708	0.388241	2.48997	0.0127755	0.0260724	TRUE
AC_00060	1.62695	-0.154865	-0.518655	3.95924	0.418781	1.46125	0.48549	87	90	82	96	86	66	74	82	129	76	422	117	60	105.817	0.737729	0.329479	2.23907	0.025151	0.0483674	TRUE
AC_00100	4.00354	2.58189	2.1796	3.9489	0.164536	0.0300362	2.10058	7	32	93	37	40	29	39	252	66	280	107	116	174	104.694	2.20379	0.460108	4.78973	1.67007e-06	9.44751e-06	TRUE
AC_00079	5.02289	3.33682	3.30105	4.50259	1.3356	2.79395	2.02259	18	56	34	127	68	21	34	151	69	50	532	95	195	103.758	1.75996	0.469984	3.74473	0.00018059	0.000582547	TRUE
AC_00051	1.48596	1.04347	0.280321	3.84767	1.61148	3.15444	1.84888	97	89	145	95	81	92	98	63	100	86	194	110	84	100.003	0.102753	0.224241	0.458228	0.646788	0.688073	TRUE
AC_00003	3.74354	2.38193	0.261347	3.21302	0.0999896	0.775999	0.573337	271	90	123	97	83	89	109	93	86	64	119	34	27	99.3252	-0.760679	0.396441	-1.91877	0.0550136	0.0932434	TRUE
AC_00017	3.531	0.678257	0.85724	3.71201	0.0160326	-0.0427279	0.828278	106	74	98	67	73	54	79	130	109	175	159	95	53	99.0105	0.681758	0.307274	2.21873	0.0265048	0.049083	TRUE
AC_00056	0.793937	-0.027936	-0.647077	4.2818	0.862674	2.53621	0.795997	82	91	106	73	94	89	115	59	122	61	183	106	94	95.7837	0.160304	0.238936	0.670909	0.502278	0.564358	TRUE
AC_00008	4.67396	3.30764	1.16301	3.71109	0.859878	2.43223	1.52291	201	147	219	84	85	103	128	41	76	46	28	36	24	93.1747	-1.59146	0.357826	-4.44757	8.68488e-06	3.77603e-05	TRUE
AC_00009	5.08038	4.01482	2.2165	2.95401	0.896084	2.50902	1.44524	78	122	132	199	135	153	97	20	59	26	50	61	82	91.0367	-1.31155	0.3159	-4.15179	3.29888e-05	0.000131955	TRUE
AC_00063	5.12524	2.84986	1.25524	3.68571	-0.383881	-1.33838	0.729014	89	109	138	72	91	118	366	18	39	33	2	33	13	86.6336	-2.39066	0.506334	-4.72151	2.341e-06	1.2321e-05	TRUE
AC_00007	3.732	-0.740338	-0.494947	4.13904	0.072436	0.921782	0.254037	181	129	137	128	137	94	82	13	69	42	30	75	4	84.6513	-1.61175	0.441763	-3.64845	0.00026383	0.000799484	TRUE
AC_00074	4.86174	-1.22681	1.10374	4.77307	0.810523	2.13367	2.87083	47	110	185	73	76	76	149	19	84	93	36	66	27	78.9736	-0.785408	0.406822	-1.93059	0.0535334	0.092299	TRUE
AC_00046	4.37506	3.23587	1.23132	3.57914	0.30464	0.86287	1.45762	93	107	133	70	68	72	79	49	77	88	55	57	59	77.4453	-0.360545	0.273818	-1.31673	0.187929	0.259136	TRUE
AC_00040	4.13394	-1.15404	-0.443062	4.57324	0.183165	-0.757892	2.4263	86	75	158	73	90	47	173	20	83	98	13	38	24	75.3094	-0.944102	0.466386	-2.02429	0.0429402	0.0766789	TRUE
AC_00088	1.04852	-0.443179	-0.562589	4.2663	0.171015	-0.121908	1.66799	49	59	65	34	48	31	46	62	95	201	101	81	52	72.5818	1.14398	0.346415	3.30235	0.000958798	0.00259134	TRUE
AC_00018	2.92374	-0.603092	-0.36263	3.96036	0.24933	1.45778	2.22545	79	83	114	59	80	50	91	20	79	107	74	47	22	68.8341	-0.373818	0.370658	-1.00853	0.313202	0.372859	TRUE
AC_00062	4.26166	-0.941304	-0.295691	4.18703	0.36468	2.06133	1.11109	111	97	79	55	90	72	99	18	89	50	32	77	21	68.23	-0.789462	0.372945	-2.11683	0.0342741	0.0623166	TRUE
AC_00052	0.77114	-0.349735	1.04285	4.27747	5.41765	-1.09689	3.1443	34	35	60	72	70	64	43	61	41	86	62	114	108	66.1942	0.636165	0.323846	1.96441	0.0494828	0.086812	TRUE
AC_00043	4.63075	3.13912	2.67362	4.02425	2.32152	2.69955	2.03723	19	64	54	65	54	25	13	100	56	79	149	37	95	61.6242	1.12063	0.382955	2.92628	0.00343043	0.00779643	TRUE
AC_00054	3.49536	2.33841	1.72315	2.89018	2.47473	3.23914	2.11422	33	46	64	33	41	34	23	94	66	93	89	29	41	53.6652	0.9145	0.348177	2.62654	0.0086258	0.0182842	TRUE
AC_00045	4.59503	4.04161	-0.73072	-1.93595	0.444118	1.74415	0.854913	101	67	103	52	58	98	75	6	7	17	21	6	11	47.5193	-2.72293	0.362221	-7.51731	5.59137e-14	1.11827e-12	TRUE
AC_00012	5.32067	4.93601	-1.88814	-3.76643	0.76022	2.43101	1.42465	78	63	122	47	100	73	57	7	11	10	5	2	7	44.0287	-3.27352	0.390003	-8.39358	4.7157e-17	2.35785e-15	TRUE
AC_00080	2.25637	1.48788	0.746484	4.23914	4.38918	2.65065	1.38684	30	49	23	61	28	26	51	102	57	47	543	81	58	80.1123	1.75909	0.456145	3.85643	0.000115055	0.000410912	FALSE
AC_00071	4.49124	3.05326	2.30793	4.05894	4.64211	2.6192	1.77325	72	117	80	90	56	38	35	141	45	55	134	40	95	76.5244	0.398175	0.374059	1.06447	0.287116	0.346583	FALSE
AC_00095	4.17413	1.65592	2.03503	3.59364	-0.0726249	-0.655325	0.298352	18	53	57	117	89	60	92	113	52	31	33	63	106	69.1104	0.106687	0.427989	0.249275	0.803148	0.836613	FALSE
AC_00066	0.736276	-0.00583809	0.44704	3.99599	0.782833	1.68539	0.705606	50	61	38	32	57	46	52	39	52	41	217	64	65	59.4968	0.637812	0.338756	1.88281	0.0597265	0.0979124	FALSE
AC_00032	3.70255	2.4192	0.961197	2.98226	5.17697	2.36045	1.00417	123	74	53	77	58	41	25	103	29	20	32	25	35	54.6759	-0.482099	0.453416	-1.06326	0.287664	0.346583	FALSE
AC_00035	5.04888	3.63857	2.46565	3.34969	0.304825	1.27624	1.12416	37	49	46	119	83	78	96	4	32	10	16	41	56	50.3554	-1.33959	0.456591	-2.93388	0.00334749	0.00778485	FALSE
AC_00028	0.129886	-0.146516	-0.510517	3.72215	0.541367	2.48525	2.10598	26	42	38	11	51	28	30	8	34	235	17	54	31	49.4928	1.08255	0.583422	1.85551	0.0635229	0.10083	FALSE
AC_00047	4.7432	3.63044	-0.856149	2.4359	-0.0256749	-0.599411	0.570469	141	52	96	46	54	54	148	6	16	4	5	11	1	48.8194	-3.39217	0.477746	-7.10036	1.24433e-12	2.07388e-11	FALSE
AC_00068	2.14233	0.8806	1.48323	3.39667	0.444301	2.17449	1.47314	23	28	31	34	35	26	20	93	30	65	140	51	39	46.9496	1.33475	0.338052	3.94834	7.8694e-05	0.000302669	FALSE
AC_00011	1.86771	0.419445	-0.58825	4.40712	5.51738	1.49101	0.846906	44	49	44	39	37	33	54	62	51	27	73	40	52	46.4294	0.3009	0.269721	1.1156	0.264594	0.33493	FALSE
AC_00070	3.86998	-1.08393	-1.45978	5.30694	0.660403	1.18493	1.79694	28	53	49	47	50	23	36	54	52	36	51	48	48	44.0217	0.337388	0.256952	1.31304	0.189169	0.259136	FALSE
AC_00037	4.62409	3.8032	-0.4587	2.22325	0.762753	2.39817	1.16646	145	56	84	51	58	55	80	2	10	9	6	9	7	43.9404	-3.26685	0.406491	-8.03671	9.22846e-16	2.30711e-14	FALSE
AC_00096	5.22447	4.63761	1.93689	-2.80706	1.03903	2.68578	1.58501	23	53	57	108	117	96	42	5	19	11	13	11	26	43.553	-2.17411	0.418163	-5.19919	2.00163e-07	1.66803e-06	FALSE
AC_00097	4.48153	0.875667	2.06408	3.79855	0.421631	1.74816	0.951969	12	48	27	42	34	40	75	44	48	30	92	50	29	42.9263	0.299164	0.357906	0.835875	0.403225	0.463477	FALSE
AC_00039	4.62118	3.60792	1.51899	2.18096	0.186043	-0.094586	0.644877	36	59	65	81	64	101	51	9	12	18	9	25	25	42.2633	-1.86436	0.361071	-5.16341	2.42488e-07	1.86529e-06	FALSE
AC_00089	4.97959	-0.418554	1.78758	4.31495	0.0177474	-0.864037	1.24776	15	50	57	34	34	17	96	26	46	58	35	71	11	41.9808	0.0157303	0.449493	0.0349956	0.972083	0.981902	FALSE
AC_00075	1.06706	-0.165516	1.12302	4.31558	5.1938	1.90189	3.11828	23	31	41	47	39	52	17	31	41	65	40	63	49	41.8314	0.518541	0.324591	1.59752	0.11015	0.161985	FALSE
AC_00077	3.607	-0.63359	1.22532	4.53296	3.36599	1.78147	2.86436	30	58	50	28	41	32	55	11	58	61	40	55	19	40.9892	0.0139913	0.372278	0.0375829	0.97002	0.981902	FALSE
AC_00078	3.03897	0.649953	-0.321824	4.39022	1.39777	1.97675	0.90248	54	24	52	27	36	28	16	37	54	27	140	37	14	39.9231	0.519348	0.410265	1.26589	0.205554	0.277776	FALSE
AC_00073	0.911538	1.95299	-0.880052	4.14416	3.90135	2.07969	0.744447	7	3	4	6	2	2	1	30	4	7	490	27	33	38.2788	4.07785	0.715506	5.69925	1.20334e-08	1.33705e-07	FALSE
AC_00065	2.48658	-0.348829	-0.531961	4.41413	4.12675	-0.522391	0.616045	40	31	30	28	25	35	55	40	51	29	20	32	15	33.8571	-0.073622	0.363801	-0.202369	0.839628	0.865596	FALSE
AC_00081	5.71085	-2.20734	0.289468	4.41528	-0.692942	-1.88534	1.03544	26	29	45	26	41	36	88	1	53	17	0	67	5	33.1788	-0.711031	0.66762	-1.06502	0.286866	0.346583	FALSE
AC_00022	4.91052	3.9909	-1.2313	3.80648	0.712944	2.19735	1.65436	116	20	56	16	24	17	72	6	20	12	53	7	8	32.3964	-1.43463	0.538807	-2.66261	0.0077537	0.0168559	FALSE
AC_00057	5.20434	4.46506	1.8107	-2.87689	0.200093	0.550485	1.18749	16	51	67	58	74	52	38	0	9	11	8	22	10	30.8553	-2.19979	0.445948	-4.93283	8.10465e-07	5.4031e-06	FALSE
AC_00091	4.26302	-1.26069	-1.38416	5.36324	1.38576	2.9557	2.49551	20	27	53	40	26	25	58	7	26	20	14	22	14	26.5743	-0.949201	0.362201	-2.62064	0.0087764	0.0182842	FALSE
AC_00023	5.34106	4.54802	-1.64954	-3.16251	-0.185142	-0.929543	0.768399	25	46	76	20	36	48	57	0	2	0	0	1	3	23.6001	-4.99135	0.613262	-8.13901	3.98534e-16	1.32845e-14	FALSE
AC_00083	4.81604	3.96027	1.78307	-0.155222	0.332247	0.86427	0.987113	16	26	37	43	37	52	33	2	6	7	12	16	15	22.7526	-1.76753	0.396768	-4.45482	8.39654e-06	3.77603e-05	FALSE
AC_00094	1.95706	3.07383	2.21016	1.27162	1.76909	3.50849	1.78097	1	2	1	1	3	2	1	28	30	42	87	21	39	19.4701	4.4912	0.518227	8.66646	4.45747e-18	4.45747e-16	FALSE
AC_00064	3.21625	-0.727118	-1.20906	5.20623	3.74057	1.51949	1.07042	12	19	14	25	12	8	30	43	27	14	13	16	7	18.9338	0.368446	0.454163	0.811263	0.417215	0.474107	FALSE
AC_00087	3.90179	2.11833	1.8072	3.94953	4.50152	-0.0568452	1.1015	10	21	11	21	8	9	14	42	9	12	14	15	14	15.8708	0.55256	0.443982	1.24456	0.213295	0.284394	FALSE
AC_00098	3.53848	-0.85817	1.71947	4.59805	4.25943	-0.991229	3.09619	9	12	18	14	15	10	18	7	21	26	13	24	12	15.3264	0.401839	0.374841	1.07203	0.283709	0.346583	FALSE
AC_00093	4.97591	4.36372	-0.428995	-2.19225	4.34086	2.79655	1.329	17	14	18	14	10	17	5	0	1	2	1	0	0	7.46439	-3.86779	0.697654	-5.54399	2.95648e-08	2.68771e-07	FALSE
AC_00099	-2.05815	1.2885	7.61377	-5.35399	0.641661	2.14699	1.37717	6	8	4	5	6	9	2	3	3	4	1	1	2	4.22869	-1.11698	0.588787	-1.89708	0.0578173	0.0963622	FALSE
